# Supplementary material for: Integrative Multi-OMICs Identifies Therapeutic Response Biomarkers and Confirms Fidelity of Clinically Annotated, Serially Passaged Patient-Derived Xenografts Established from Primary and Metastatic Pediatric and AYA Solid Tumors
Source: Cancers (Basel). 2022 Dec 30;15(1):259. doi: 10.3390/cancers15010259 (PMC9818438; doi:10.3390/cancers15010259)
Supplement: Supplementary file 1 [file cancers-15-00259-s001.zip]

Archive with 9 entries (9 files):
- Supplementary Figs and Tables/Suppplementary Figs only.pptx
- Supplementary Figs and Tables/Table S1.xlsx
- Supplementary Figs and Tables/Table S2.xlsx
- Supplementary Figs and Tables/Table S3.xlsx
- Supplementary Figs and Tables/Table S4.xlsx
- Supplementary Figs and Tables/Table S5.xlsx
- Supplementary Figs and Tables/Table S6.xlsx
- Supplementary Figs and Tables/Table S7.xlsx
- Supplementary Figs and Tables/Table S8.xlsx
