# Supplementary material for: Integrative Multi-OMICs Identifies Therapeutic Response Biomarkers and Confirms Fidelity of Clinically Annotated, Serially Passaged Patient-Derived Xenografts Established from Primary and Metastatic Pediatric and AYA Solid Tumors
Source: Cancers (Basel). 2022 Dec 30;15(1):259. doi: 10.3390/cancers15010259 (PMC9818438; doi:10.3390/cancers15010259)
Supplement: Supplementary file 1 [file cancers-15-00259-s001.zip › Supplementary Figs and Tables/Table S1.xlsx]

## Sheet: Table S1
Table S1: Comprehensive clinical information on pediatric and AYA patients donating solid tumors for PDXs
PDXs	Gender	Age at time of specimen collection	Diagnosis	Consent to share data	Race	Current Treatment drug	Current Treatment protocol (dose; details)	Treatment protocol in patient prior acquisition of tumor specimen for PDX development	Response to treatment protocol in patient prior acquisition of tumor specimen for PDX development	Treatment protocol in patient following acquisition of tumor specimen for PDX development	Response to treatment in patient following acquisition of tumor specimen for PDX development	Primary tumor tissue of origin	Primary, metastasis, recurrence	Specimen tumor tissue	Tissue histology	Tumor Grade; classification	Disease Stage; classification
HT72	Male	18 years old at time of tissue procurement	Osteosarcoma	Yes	Caucasian	Deceased - sorafenib prior to death	Sorafenib 400mg BID	AOST0331 - methotrexate/ doxorubicin/ cisplatin; and surgery	90% tumor necrosis on AOST0331 (resection Oct 2014) May 2017 - disease recurrence (pelvis). This PDX sample is from biopsy from this first recurrence.	Ifosfamide/ etoposide x2 cycles Precision genomics resulted in switch to gemcitabine/ pazopanib x6 cycles; 2 cycles of pazopanib alone; surgery Disease progression (Mar 2018): switched to palbociclib Disease progression (May 2018): switched to sorafenib	Deceased	Right humerus	Recurrence, metastasis	Right acetabulum; pelvis	Osteoblastic osteosarcoma	High-grade	Localized at diagnosis
HT77	Male	18 years old at time of tissue procurement NOTE: same patient as HT72	Osteosarcoma	Yes	Caucasian	Deceased - sorafenib prior to death	Sorafenib 400mg BID	AOST0331 - methotrexate/ doxorubicin/ cisplatin; and surgery	90% tumor necrosis on AOST0331 (resection Oct 2014) Aug 2017 - disease recurrence (pelvis). Ifosfamide/ etoposide x2 cycles; Gemcitabine/ pazopanib x6 cycles;2 cycles of pazopanib alone; surgery. This PDX is from this resection on relapse therapy.	Gemcitabine/ pazopanib x4 cycles Disease progression (Mar 2018): switched to palbociclib Disease progression (May 2018): switched to sorafenib	Deceased	Right humerus	Recurrence, metastasis	Pelvis	Osteoblastic osteosarcoma	High-grade	Localized at diagnosis
HT87	Female	17 years old at time of tissue procurement	Osteosarcoma	Yes	Caucasian	Off therapy	Off therapy	None	N/A	AOST0331 - methotrexate/ doxorubicin/ cisplatin	Poor histologic response (50% necrosis)	Right femur	Primary	Right femur	High grade osteosarcoma	High-grade	Localized at diagnosis
HT96	Male	9 years old at diagnosis	High Grade osteosarcoma	Yes	Caucasian	Deceased - cabozantinib prior to death	60 mg PO daily	None	N/A	1. Methotrexate/ doxorubicin/ cisplatin therapy, surgery, > 90% necrosis. 2. Relapsed - gemcitabine/ docetaxel with progression then resected. 3. relapsed again for current therapy	Now Deceased MAP therapy - > 99% necrosis - complete response Gemcitabine/ docetaxel - progressive disease (went for resection). 1 cycle of cyclophosphamide/etoposide - wound infection, taken off. Regorafenib - stable disease for > 1 year, but progressed	Right proximal femur	Primary	Bone	High grade osteosarcoma	High-grade	Stage IV, metastatic to lungs at presentation
HT74	Female	14 years old	Unclassified high grade rhabdomyosarcoma	Yes	Caucasian	Deceased - Vincristine/ dactinomycin/ cyclophosphamide	Deceased - Vincristine/ dactinomycin/ cyclophosphamide	None	N/A	ARST0331 - Vincristine/ dactinomycin/ cyclophosphamide - only received day 1 (VAC) and day 8 (vincristine) chemo prior to death	Unable to assess (deceased)	Pelvic mass (right ilium)	Primary	Pelvic mass (right ilium)	Unclassified high grade rhabdomyosarcoma	High-grade	Stage IV (metastatic at diagnosis)
HT98	Male	3 years old at diagnosis	Unilateral (right) favorable histology Wilms tumor	Yes	Caucasian	Off therapy	Off therapy	None	N/A	AREN0533 DD4-A regimen (Vincristine/ dactinomycin/ doxorubicin) followed by right nephrectomy and radiation at week 10	Complete response	Right kidney	Primary	Right kidney	Classic triphasic Wilms tumor; favorable histology	Grade not specified; favorable histology	Local stage III
HT120	Female	9 years old at diagnosis	1. CLOVES syndrome 2. Stage I Wilms tumor 3. Metastatic Wilms tumor	Yes	Caucasian	Alpelisib	125 mg PO daily	1. Upfront - left partial nephrectomy (diagnosed 12/16/2016 - resection) 2. First recurrence therapy (date of recurrence 8/21/2017): splenectomy + AREN0532 DD4A regimen (vincristine, dactinomycin, and doxorubicin)	Disease recurrence	1. Second recurrence therapy (10/12/2018): Gross total resection + chemo per CCG4942 (cyclophosphamide, carboplatin, etoposide) + whole abdomen/pelvis and whole lung radiation (PDX is from this progression) 2. Third recurrence/progression (6/2/20): bevacizumab 10mg/kg IV x 3 doses --> enrolled on MATCH trial and started LY3023414 (PI3K/MTOR inhibitor) 8/11/20. 3. Disease recurrence on MATCH so sw…	Deceased	Kidney	Recurrence, metastasis	Liver	Classic triphasic Wilms tumor; favorable histology	Grade not specified; favorable histology but still metastasized	Stage IV
HT139	Male	8 years old at diagnosis	Wilms tumor	Yes	Caucasian	Off therapy	Off therapy	None	N/A	EE-4A (vincristine and dactinomycin) + right nephrectomy	Complete response	Kidney	Primary	Kidney	Epithelial predominant favorable histology Wilms	Grade not specified; favorable histology	Local stage II
KEY
BID: Twice a day
N/A: Not Applicable
PO: By mouth
