# Supplementary material for: Integrative Multi-OMICs Identifies Therapeutic Response Biomarkers and Confirms Fidelity of Clinically Annotated, Serially Passaged Patient-Derived Xenografts Established from Primary and Metastatic Pediatric and AYA Solid Tumors
Source: Cancers (Basel). 2022 Dec 30;15(1):259. doi: 10.3390/cancers15010259 (PMC9818438; doi:10.3390/cancers15010259)
Supplement: Supplementary file 1 [file cancers-15-00259-s001.zip › Supplementary Figs and Tables/Table S3.xlsx]

## Sheet: Tables S3A-B
Table S3A-B: Descriptive analysis of transversions and transitions in each P0-PDX subset
A. Transversions						B. Transitions
		Variants in P0, P1, P2, P3	Total Transversions	Precent				Variants in P0, P1, P2, P3	Total Transitions	Percent
OS	HT72	950	1219	77.93		OS	HT72	1932	2327	83.03
OS	HT77	995	1131	87.98		OS	HT77	1990	2256	88.21
OS	HT87	716	1327	53.96		OS	HT87	1386	2509	55.24
OS	HT96	724	1386	52.24		OS	HT96	1395	2532	55.09
RMS	HT74	690	1415	48.76		RMS	HT74	1302	2534	51.38
Wilms Tumor	HT98	1028	1116	92.11		Wilms Tumor	HT98	2028	2104	96.39
Wilms Tumor	HT120	1054	1186	88.87		Wilms Tumor	HT120	1956	2106	92.88
Wilms Tumor	HT139	1451	1538	94.34		Wilms Tumor	HT139	2749	2834	97
