# Supplementary material for: Integrative Multi-OMICs Identifies Therapeutic Response Biomarkers and Confirms Fidelity of Clinically Annotated, Serially Passaged Patient-Derived Xenografts Established from Primary and Metastatic Pediatric and AYA Solid Tumors
Source: Cancers (Basel). 2022 Dec 30;15(1):259. doi: 10.3390/cancers15010259 (PMC9818438; doi:10.3390/cancers15010259)
Supplement: Supplementary file 1 [file cancers-15-00259-s001.zip › Supplementary Figs and Tables/Table S4.xlsx]

## Sheet: Table S4
Table S4: Descriptive analysis of total variants in P0-PDX subset
Diagnosis	PDX Subset	Preserved variants in P0, P1, P2, P3	Total Variants	Percent
OS	HT72	2882	3546	81.2
OS	HT77	2985	3655	81.6
OS	HT87	2102	3836	54.8
OS	HT96	2119	3918	54.08
RMS	HT74	1992	3949	50.4
Wilms Tumor	HT98	3056	3220	94.9
Wilms Tumor	HT120	3010	3292	91.4
Wilms Tumor	HT139	4200	4372	96.06
