# Supplementary material for: Integrative Multi-OMICs Identifies Therapeutic Response Biomarkers and Confirms Fidelity of Clinically Annotated, Serially Passaged Patient-Derived Xenografts Established from Primary and Metastatic Pediatric and AYA Solid Tumors
Source: Cancers (Basel). 2022 Dec 30;15(1):259. doi: 10.3390/cancers15010259 (PMC9818438; doi:10.3390/cancers15010259)
Supplement: Supplementary file 1 [file cancers-15-00259-s001.zip › Supplementary Figs and Tables/Table S6.xlsx]

## Sheet: Table S6
Table S6: Integration of transcript levels to copy numbers for prioritized targets
Target of Interest	Transcript	Copy Number	Transcript	Copy Number	Transcript	Copy Number	Transcript	Copy Number	Transcript	Copy Number	Transcript	Copy Number	Transcript	Copy Number	Transcript	Copy Number
	HT72-P0	HT72-P0	HT72-P2	HT72-P2	HT72-P0	HT72-P0	HT77-P2	HT77-P2	HT87-P0	HT87-P0	HT87-P2	HT87-P2	HT96-P0	HT96-P0	HT96-P2	HT96-P2
RAD21	2.55231	4	3.6967	4	2.55231	4	3.62552	4	1.92082	2	2.69557	3	4.25181	5	4.25	3
MYC	N/A	4	N/A	4	N/A	4	N/A	4	N/A	2	-1.82317	3	N/A	5	N/A	7
P53	N/A	7	-38.1236	6	N/A	7	-95.6484	6	N/A	2	-29.5735	0	N/A	0	-114.617	0
Cyclin D3	12.1234	17	11.5505	19	12.1234	17	28.5922	20	N/A	2	N/A	3	3.26067	5	4.91071	8
Cyclin E1	3.86565	1	N/A	1	3.86565	1	N/A	1	53.9893	3	49.0776	6	2.40781	N/A	2.64171	N/A
CDKN2A	N/A	0	N/A	0	N/A	0	-3.30161	0	124.969	2	160.33	1	N/A	0	-6.12772	0
PTEN	-2.48131	2	-101.028	0	-2.48131	2	-2.29997	N/A	-2.44407	2	-2.57894	1	N/A	N/A	N/A	N/A
RAC1	N/A	3	N/A	3	N/A	3	N/A	3	N/A	N/A	N/A	N/A	N/A	5	2.91168	3
HSP90AB1	5.1662	8	4.32009	9	5.1662	8	6.27273	9	N/A	2	1.68517	3	3.8463	6	N/A	8
HISTONE 2AX	5.60513	N/A	10.4785	N/A	5.60513	N/A	13.5315	N/A	11.129	N/A	7.60646	N/A	7.43562	N/A	5.27578	N/A
RB1	2.46677	2	N/A	1	2.46677	2	1.85747	N/A	N/A	2	-4.12359	2	1.84011	1	N/A	1
BRD4	N/A	N/A	N/A	N/A	N/A	N/A	N/A	1	N/A	4	N/A	4	N/A	N/A	N/A	N/A
CDK4	N/A	N/A	2.96	N/A	N/A	N/A	3.2	N/A	3	N/A	2.8	N/A	2.8	N/A	4.9	N/A
CDK6	N/A	N/A	6.1	N/A	N/A	N/A	N/A	N/A	5.6	N/A	8.1	3	N/A	N/A	N/A	N/A
VINCULIN	-1.78554	N/A	N/A	N/A	-1.78554	N/A	-1.74453	N/A	N/A	N/A	N/A	N/A	-1.93042	N/A	-2.98699	N/A
GAPDH	4.3	N/A	7.2	N/A	4.3	N/A	3.5	N/A	3.6	N/A	7.4	N/A	N/A	N/A	3.9	N/A
Blue= transcript levels
N/A= transcripts did not meet the log fold change 1.5 threshold and/or were not statistically signficant (p<0.05)
Orange = copy number
N/A= not applicable because not evaluated
