# Supplementary material for: Integrative Multi-OMICs Identifies Therapeutic Response Biomarkers and Confirms Fidelity of Clinically Annotated, Serially Passaged Patient-Derived Xenografts Established from Primary and Metastatic Pediatric and AYA Solid Tumors
Source: Cancers (Basel). 2022 Dec 30;15(1):259. doi: 10.3390/cancers15010259 (PMC9818438; doi:10.3390/cancers15010259)
Supplement: Supplementary file 1 [file cancers-15-00259-s001.zip › Supplementary Figs and Tables/Table S7.xlsx]

## Sheet: Table S7
	Table S7: Intensity values of protein expression obtained from RPPA data following pathway groupings of proteins based on their function.
			HT72-P0	HT72-P1	HT72-P2	HT72-P3	HT72-P0	HT77-P1	HT77-P2	HT77-P3	HT87-P3	HT96-P0	HT96-P1	HT96-P2	HT96-P3	HT74-P1	HT74-P2	HT74-P3	HT98-P1	HT98-P2	HT98-P3	HT120-P0	HT120-P1	HT120-P2	HT120-P3	HT139-P0	HT139-P1	HT139-P2	HT139-P3
	Receptors	FGFR Y653/Y654	7982.44	8209.11	6502.88	6476.92	7982.44	14958	8103.08	14443.5	12088.4	7129.52	9818.27	3391.41	4044.04	8493.02	10239.4	16614	7079.79	7934.69	1626.2	14928.1	18251.5	28001.1	27722.5	17623.7	11591.2	8291.61	13042.9
		VEGFR2 Y1175	11487.3	8535.59	8875.05	5744.51	11487.3	7684.8	6761.5	7037.44	6361.38	4451.52	9740.04	3960	2675.79	4769.52	6960.45	6179.55	3932.38	4774.29	3168.46	17205.8	15835.4	15428.9	13121.4	10551.3	10229.2	10894.3	13226.8
		Met Y1234_35	4447.07	6154.88	5552.48	5074.58	4447.07	8184.52	5808.05	8416.93	8484.53	7427.91	6891.2	4573.35	5984.93	8586.96	7158.1	9218.8	6323.32	8647.28	3291.18	5388.38	6216.73	7661.78	11430	8333.18	10477.7	15184	10829.2
		Ret Y905	9730.3	9339.43	7472.61	4255.64	9730.3	7615.95	6768.26	1525.38	2963.13	2228.31	8892.83	3484.22	4.53999e-05	5872.29	5213.47	2858.35	1738.89	3446.11	1489.21	13174	14385.8	14661.8	9274.28	5049.28	7208.39	2662.44	4755.23
		Ron Y1353	19168	14987.9	12481.5	8258.51	19168	22471.4	18676.1	16268.7	16881.9	30946	31888.5	9877.35	9376.86	17890	13904.9	16966.6	36315.5	18996.3	10016.6	22697.3	23388.5	25084.4	25336.5	15819.5	20231.6	20090.5	21162.8
		EGFR L858R mutation	5664.65	6020.95	5014.06	4447.07	5664.65	12784.6	5860.56	12234.3	9117.95	4651.75	5767.53	2195.14	3193.91	6607.76	7215.59	13160.8	7339.31	7487.57	1469.97	7934.69	10477.7	14853.6	21829.1	8795.54	6272.94	1439.43	7442.78
		EGFR Y1173	17570.9	19244.9	17430.9	17413.5	17570.9	21982.5	21590.3	21461.2	21611.9	18977.3	17606.1	19574.8	16432.2	27173.6	18416.5	20090.5	20806.1	19129.8	9090.63	23155.8	23623.6	25848.3	24100.8	33523.4	29143.9	31257.1	33523.4
		ALK Y1604	3948.14	4341.61	4183.9	4175.54	3948.14	10742.9	5431.66	11316.3	10721.4	5608.28	11259.9	2545.29	3203.5	7982.44	8910.63	15490.8	4745.73	3688.59	1216.82	5931.31	6884.31	12344.9	22026.5	17641.3	10894.3	13891	14101
		ALK Y1586	12185.5	12088.4	10519.6	9710.86	12185.5	16481.6	12185.5	18826.1	16123	11778.1	12964.9	8982.2	13082.1	15568.4	12185.5	20743.7	9788.86	17120	5420.8	13616	14972.9	15914.7	19574.8	14972.9	14809.1	27722.5	16090.8
		Notch1 total	34200.6	44801.6	31888.5	44801.6	34200.6	43477.6	42192.6	38177.4	36680.5	44355.8	38177.4	45251.9	46166	35596.4	31257.1	40134.9	64860.9	35954.1	16898.8	40538.2	38561.1	45706.7	35954.1	39735.5	39735.5	29732.6	40134.9
	RAS-RAF-MEK-ERK Pathway	Ras_RAS10	12708.2	13333	16498.1	14824	12708.2	18288	14072.8	21698.5	22471.4	8804.34	12307.9	8324.85	11649.3	19283.4	18251.5	19574.8	7555.27	20090.5	7215.59	16252.5	9847.76	13333	20952.2	13739.1	23861	29436.8	25084.4
		Raf S259	11944.2	16090.8	12419.2	13056	11944.2	19712.3	15108.3	23388.5	27173.6	15693.5	14357.1	9643.12	13988.6	19438.3	9946.74	19712.3	13561.6	22004.4	6348.66	12887.3	15275.4	17274.7	20973.2	13399.9	15851.2	29732.6	24587.7
		ERK 1_2	3453.01	8192.71	6802.19	6496.38	3453.01	10259.9	4150.57	22247.8	55826.3	2475.01	11395.8	1495.18	5967	7037.44	5161.59	14271.2	789.974	10394.2	1800.82	5808.05	3975.87	9218.8	22471.4	7847.89	12052.2	30333.2	18416.5
		MEK 1_2	4703.21	5044.23	4596.27	7129.52	4703.21	7958.54	3835.29	17961.7	24343	2342.56	7208.39	3827.63	7376.1	11649.3	9547.17	20312.7	1567.13	11048	1731.94	1902.64	1634.35	3442.66	7457.68	7631.19	13426.7	30638.1	16203.8
		MEK1_2 S217_221	933.555	2291.59	2090.17	1468.5	933.555	8046.56	3736.86	11813.5	4341.61	3261.69	2550.39	1075.99	7165.26	3261.69	1478.82	5591.48	772.784	6620.99	505.728	1635.98	1154.01	2081.82	2607.12	1205.92	2271.06	7324.65	4707.91
		RSK3 T356/S360	6509.38	6988.35	5670.31	6614.37	6509.38	14058.7	6235.41	17120	26370.5	6483.4	12173.3	3677.54	5925.38	8795.54	7442.78	13453.6	6105.83	10435.8	1740.63	10905.3	12977.9	19614	22925.4	10583	13752.8	29732.6	30638.1
		SHP2 Y580	24343	21698.5	16155.2	18233.2	24343	18601.6	17171.4	18939.4	16915.7	17274.7	22026.5	18069.8	16614	18564.4	16663.9	16932.7	19614	13160.8	6317	21184	21268.9	23623.6	28566.8	15599.6	21763.7	27722.5	19555.3
	PI3K-AKT- MTOR pathway	PI3Kp85 Y458_p55 Y199	12519	14958	8742.93	10981.9	12519	19322	12320.3	19555.3	14779.6	14086.9	9652.77	11350.3	13480.5	16831.4	12695.5	13602.4	9837.93	12964.9	4851.29	19091.5	14545	18676.1	29143.9	31257.1	18920.5	28001.1	20211.3
		AKT	2149.52	2106.96	2980.96	1418	2149.52	4954.25	3168.46	8769.2	8006.43	1718.14	3439.22	822.213	2397.06	9701.16	5767.53	5779.08	1213.18	4455.97	555.573	3983.83	2293.88	7259.02	6674.17	22026.5	17979.7	48050.1	63576.6
		mTOR S2448	7354	8070.74	8299.91	5693.04	7354	21290.1	13808	25336.5	21226.4	15724.9	15709.2	6039.04	8725.46	19034.3	12951.9	21354.1	12977.9	23623.6	6266.67	16448.7	16597.4	21720.2	18379.7	29732.6	27446.7	34200.6	34544.4
		mTOR	8484.53	9255.75	7150.95	15260.2	8484.53	13946.7	7230.04	19910.5	17051.6	4628.55	7420.49	7926.76	6754.74	15428.9	7016.36	13821.8	3255.17	15584	3789.54	7692.49	5213.47	7562.82	14058.7	7405.66	13534.5	21078.3	13697.9
		PTEN	4142.28	6822.63	1752.85	977.502	4142.28	9265.01	4294.11	34200.6	29732.6	4341.61	11849	782.114	4689.12	5738.77	2370.84	10117.3	892.476	13003.8	976.524	6601.16	3733.12	5125.58	15740.6	6229.18	2697.28	18342.9	11591.2
		PTEN S380	3519.24	3640.95	2504.89	1749.35	3519.24	11159	5524.79	18453.3	35954.1	8408.51	9701.16	1800.82	7715.61	4407.22	2413.9	13918.9	4154.72	17925.9	2532.6	4.53999e-05	4731.51	7918.84	20702.3	7179.61	5558.04	23155.8	16865.1
		PRAS40 T246	10540.7	9730.3	11361.7	12076.3	10540.7	22471.4	13697.9	23155.8	22697.3	19283.4	24834.8	12720.9	15168.9	15428.9	16531.1	25336.5	17943.8	30946	6515.89	11920.3	11441.5	14458	20150.8	21720.2	25848.3	38561.1	30333.2
		4EBP1 S65	2849.79	7158.1	5203.05	8391.71	2849.79	7259.02	3781.97	20211.3	18527.3	2289.3	6967.42	4473.83	17588.5	6348.66	5431.66	8742.93	1855.67	18508.8	1613.24	2113.29	2296.17	3181.15	5978.95	2494.89	6809	36680.5	14385.8
		S6RibosomalProtein S235_236	6587.97	13160.8	8664.59	11114.4	6587.97	4.53999e-05	20070.4	37049.1	20414.5	3405	873.93	2829.91	30031.4	10689.3	5619.51	12797.4	803.518	5704.44	7824.38	3740.6	7816.56	5848.85	9154.49	895.158	5286.97	29143.9	7420.49
		Tuberin_TSC2 Y1571	13932.8	15475.3	13960.7	14171.7	13932.8	19206.4	16285	21829.1	19633.7	15615.2	15599.6	12682.8	13575.2	24343	12088.4	18178.6	14705.8	16366.6	6822.63	13108.3	15398.1	16983.5	19614	17465.8	16317.6	26903.2	23388.5
		p70S6K S371	6229	6118	4032	3338	6229	5564	4381	17765	8725	2260	3917	1846	2981	6529	4789	12394	4142	10168	999	6267	5292	5802	9605	130614	5580	16731	14101
		4EBP1 T70	6087.54	8910.63	3536.88	7669.45	6087.54	4846.44	3001.9	15063	19850.8	2020.3	3963.96	3216.34	6185.73	8030.48	11125.6	5558.04	1487.72	6967.42	4564.21	2293.88	3377.87	3983.83	8433.78	4.53999e-05	14228.5	15078.1	5687.35
		S6RP S240/S244	5591.48	10435.8	7777.57	6627.61	5591.48	14086.9	11766.4	33523.4	25336.5	4994.04	36680.5	2492.4	21676.9	10614.8	6266.67	19206.4	2966.09	14171.7	7420.49	6057.18	11350.3	13507.5	19477.2	4736.25	9837.93	30333.2	21938.5
		eIF4G S1108	4092.86	4764.75	3347.6	3357.66	4092.86	12926.1	5530.31	19990.2	12531.5	2356.66	2450.38	1445.2	2164.62	4451.52	4068.38	8510.02	1425.1	4.53999e-05	4.53999e-05	5733.03	7339.31	11944.2	13616	4.53999e-05	4.53999e-05	1207.13	4.53999e-05
	JAK-STAT Pathway	Jak2 Y1007	10916.2	11048	9681.77	8786.75	10916.2	12531.5	11932.2	12444.1	6105.83	11059	10006.6	5961.04	2188.56	5738.77	7871.47	9701.16	9265.01	6222.95	3583.16	13426.7	22925.4	22471.4	18087.9	11407.2	11637.6	5907.63	9136.2
		Stat3 S727	6266.67	6087.54	3714.5	4812.64	6266.67	8291.61	4596.27	12481.5	22247.8	4455.97	9191.19	3442.66	3268.22	8333.18	4225.95	17800.8	2565.73	7295.41	2219.42	29436.8	9740.04	18564.4	41772.8	2793.36	7832.21	12320.3	11070.1
		Stat5 Y694	16074.7	17518.3	13253.3	12606.9	16074.7	18751	12258.8	4.53999e-05	14072.8	9358.12	13240	6272.94	7608.34	14868.5	11719.4	17085.8	7465.15	16564.2	3684.9	14385.8	12797.4	20211.3	40945.6	13453.6	30946	58688.5	33860.4
		STAT1 Y701	8578.38	8143.7	8374.95	6870.55	8578.38	18233.2	9108.83	17430.9	15803.7	15615.2	16531.1	6075.38	9117.95	11602.8	10016.6	17137.1	18106	21482.6	5177.1	10981.9	13413.3	16831.4	20333	22697.3	16317.6	19516.2	22247.8
		STAT4 Y693	4451.52	4803.02	4573.35	4068.38	4451.52	11282.4	4555.09	8777.97	6348.66	3862.23	5166.76	2812.98	4298.41	5039.18	4577.92	5913.54	4451.52	3572.42	1501.17	6747.99	9045.29	12977.9	15214.4	7808.75	6700.92	8062.67	10646.6
		STAT6 Y641	4788.63	4895.15	4769.52	3924.52	4788.63	11579.6	5750.26	11048	8408.51	5831.33	6727.78	3710.79	5297.55	6020.95	6026.97	8991.19	6815.81	5943.18	2250.71	10147.7	12185.5	19594.4	23155.8	11373	10435.8	14617.9	17344
	WNT Pathway	Catenin beta S33_37_T41	20868.6	23861	19930.4	18638.8	20868.6	29436.8	26903.2	33860.4	13794.1	19206.4	13946.7	20010.3	20952.2	12990.8	14676.5	14898.3	18398	12394.4	5350.79	18251.5	22925.4	28566.8	15382.7	12823.1	13187.2	4555.09	8266.78
		MDM2 S166	10188.3	9528.09	8006.43	5895.83	10188.3	18269.7	14588.7	26903.2	25084.4	7405.66	9652.77	4914.77	8258.51	14764.8	9081.55	22247.8	4623.93	14691.1	1745.86	15552.9	14058.7	18564.4	14101	13588.8	17034.6	24100.8	23623.6
	DNA Damage Response Pathway	ATM S1981	6822.63	7777.57	9518.57	6640.88	6822.63	18863.8	10872.6	19225.6	10373.4	7502.57	7023.38	3862.23	6412.47	11452.9	5491.74	10807.5	7215.59	6367.74	1733.68	8151.85	9255.75	13670.6	13588.8	6822.63	9847.76	9759.53	6431.74
		Chk2 S33_35	8777.97	9302.14	9405.03	9036.26	8777.97	7101.06	10239.4	9499.56	9200.38	5978.95	6279.21	2966.09	8022.46	15898.8	12848.7	10352.7	2266.52	7684.8	2815.79	17034.6	11908.4	16301.3	9054.35	17188.6	22247.8	21078.3	24100.8
		Histone H2AX S139	2710.8	2239.48	2596.71	1754.61	2710.8	13725.4	4171.37	16203.8	6932.67	12887.3	19283.4	1933.33	4345.95	2363.74	1855.67	18939.4	15756.4	81633.9	4633.19	2930.71	2411.49	4204.88	6191.92	4007.81	11147.8	14030.7	8664.59
		cAbl T735	4851.29	5819.67	4285.53	3710.79	4851.29	12606.9	5996.91	16797.7	13507.5	4577.92	4.53999e-05	2298.47	3381.25	7715.61	4994.04	23861	1483.26	13333	1896.94	3425.49	3733.12	7982.44	7942.63	5630.76	16432.2	17034.6	9191.19
	Cellular Stress & Survival Pathway	SAPK/JNK T183/Y185	4904.95	4750.47	3991.81	4302.71	4904.95	12977.9	5569.16	16399.4	14632.5	7058.59	9556.72	2966.09	4827.1	6721.05	6775.04	14530.4	7079.79	6898.09	1992.21	14044.7	12344.9	20537.3	22247.8	8094.98	15914.7	7383.47	16317.6
		HMGB1 total	1925.61	2470.07	2230.54	2004.2	1925.61	6039.04	2241.72	5693.04	4779.06	3181.15	4979.08	1478.82	2986.93	3053.37	2951.3	7974.47	6707.62	18398	2106.96	5825.5	7746.53	15914.7	25336.5	26635.5	25336.5	48050.1	45706.7
	Autophagy Pathway	Beclin1	6795.39	9090.63	8233.77	6502.88	6795.39	16781	9228.02	32532.7	31571.2	11568	12797.4	5597.08	8647.28	13082.1	10383.8	18882.7	9358.12	22026.5	5574.74	4.53999e-05	8358.21	13003.8	19187.2	11014.9	11125.6	30946	18958.4
		LC3B	17890	18527.3	13266.5	22697.3	17890	9877.35	7376.1	22925.4	17729.8	12606.9	19516.2	13056	17017.5	6995.34	9585.44	4919.69	2228.31	11872.7	1619.71	4015.83	4890.26	5019.07	7824.38	5094.93	5710.14	13849.4	5546.93
		Bcl2 S70	11992.1	13480.5	12357.3	9405.03	11992.1	14883.4	13095.2	16090.8	13877.2	10290.7	9537.63	8030.48	7193.98	15214.4	12746.3	14299.8	8760.43	13266.5	4959.2	14002.6	11626	14545	13306.4	14185.9	15914.7	18788.5	15078.1
	Cytoskeletal Remodeling Pathway	Paxillin Y118	12682.8	11192.5	11103.3	8054.61	12682.8	12544	14588.7	10894.3	6932.67	10467.2	13974.6	6355.02	11147.8	5860.56	7715.61	6020.95	10883.5	4793.42	2547.84	18251.5	15002.9	23861	32209	11626	14958	10905.3	11637.6
		CrkII Y221	5642.03	3350.95	8586.96	2184.19	5642.03	2708.09	9442.72	3789.54	3944.19	2012.23	3547.5	1045.24	3924.52	36315.5	20030.3	7030.41	844.715	3854.51	499.197	18379.7	10363	22697.3	7879.35	34200.6	36680.5	27173.6	45706.7
		CrkL Y207	8901.72	7435.34	8875.05	7251.76	8901.72	7723.32	6581.38	10905.3	9442.72	2235.01	4904.95	3561.73	7051.53	23861	19970.3	13279.8	1756.36	28282.5	952.414	31571.2	14824	26903.2	58104.6	11059	37421.5	92967	61697.6
		FAK Y576_577	13453.6	15321.3	15599.6	9946.74	13453.6	16881.9	18015.7	15898.8	13808	14898.3	11441.5	10446.3	14271.2	26108.1	21633.5	18882.7	14271.2	15615.2	5563.59	23861	18490.3	26370.5	20702.3	31888.5	33189.9	31571.2	34200.6
		YAP S127	8621.38	12136.8	6822.63	12977.9	8621.38	10689.3	7158.1	22697.3	23388.5	6515.89	15693.5	5177.1	9405.03	13904.9	8308.21	9867.48	2919.01	20373.7	2022.32	19187.2	9956.69	14779.6	56387.3	4113.38	10435.8	59278.4	33189.9
		Cofilin S3	2527.54	12619.5	11159	4568.77	2527.54	5996.91	2026.37	3484.22	15803.7	4491.76	2452.84	2760.04	5014.06	124244	29436.8	35954.1	3659.2	54176.3	2869.81	32209	23861	102744	156373	2525.01	23623.6	66171.2	83283
	Cell Cycle & DNA Repication Pathway	CDK4 T172	16597.4	22471.4	16252.5	14443.5	16597.4	31888.5	21439.7	33189.9	20050.3	11980.1	11684.3	13946.7	15756.4	11430	10157.8	15199.2	13684.2	17606.1	5675.99	17943.8	19692.6	23155.8	21461.2	10807.5	17240.2	30333.2	21015.2
		CDK4 Total	1728.48	2740.79	4.53999e-05	1286.91	1728.48	4.53999e-05	839.662	3364.38	7990	0	0	0	0	0	0	0	4.53999e-05	2869.81	4.53999e-05	1784.69	4.53999e-05	2335.54	11003.8	4944.34	5079.66	19870.7	13684.2
		Rb S780	6809	8484.53	4064.31	5409.97	6809	23388.5	11754.6	24343	9228.02	3579.58	6229.18	3501.69	3480.74	10435.8	4665.73	15994.5	2177.65	23861	1185.6	11696	11544.9	15475.3	23155.8	7532.63	11339	41772.8	26108.1
		Aurora AT288_BT232_CT198	6802.19	7525.1	7707.89	5171.92	6802.19	8433.78	7244.51	12771.9	17979.7	4.53999e-05	5491.74	5519.27	3065.6	14545	7562.82	11992.1	4755.23	17800.8	2106.96	8955.3	8725.46	10700	11932.2	7824.38	14271.2	25591.1	28001.1
		FADD S194	1546.89	2168.95	1842.72	1514.74	1546.89	6380.49	2966.09	8200.91	10488.1	2827.08	3146.35	1584.46	1786.48	2810.17	2038.56	14705.8	2382.72	50011.1	1362.4	2460.21	2347.25	6099.73	12900.2	3062.54	10742.9	77652.6	38177.4
	Multi-faceted Transcription Factors	cMyc Total	7600.73	8638.64	5761.77	5580.31	7600.73	11181.3	8283.33	14647.1	12357.3	5447.98	6849.97	4192.28	6700.92	6574.81	4514.28	15646.5	7339.31	15709.2	6002.91	8425.34	7532.63	8681.94	12320.3	8467.58	13808	17925.9	14228.5
		P53 S15	19244.9	22247.8	20496.3	21982.5	19244.9	20973.2	22471.4	15994.5	14086.9	25848.3	21482.6	24587.7	25848.3	19614	19496.7	14030.7	21205.2	5409.97	7442.78	20394.1	22697.3	20475.8	13003.8	9652.77	9163.65	1099.93	7654.12
	Cell Death Pathway	Caspase3 cleaved D175	19831	24100.8	37421.5	17361.3	19831	15275.4	23623.6	10668	10229.2	14958	10026.6	23155.8	20640.3	12644.8	15475.3	9956.69	13440.1	5420.8	4350.3	19206.4	17925.9	18288	9045.29	8769.2	17223	7324.65	4605.47
		BAD S112	6348.66	5324.11	4740.98	6118.06	6348.66	11147.8	4807.82	13752.8	19673	6002.91	10301	3725.66	6594.56	6822.63	7044.48	14385.8	7623.57	21982.5	2563.17	13333	11920.3	15709.2	23861	17448.3	11147.8	25848.3	21461.2
		BAD total	4803.02	6081.46	4264.16	6548.56	4803.02	9136.2	3781.97	14328.4	11932.2	2472.54	7051.53	2271.06	3501.69	9471.1	6870.55	12283.4	2716.23	12861.6	1185.6	7310.01	7631.19	12657.4	23623.6	14958	6431.74	21525.6	14987.9
		PARP, cleaved D214	5508.24	5393.77	6291.78	3258.43	5508.24	5234.36	7030.41	4088.77	1861.24	4138.13	1826.21	1637.62	3084.05	7762.03	6601.16	2594.11	2354.3	4.53999e-05	412.403	10938	12670.1	16481.6	10850.9	4.53999e-05	6069.31	6727.78	9633.49
	Signal Transduction Pathway	PKA C T197	5100.02	7101.06	4851.29	4264.16	5100.02	10219	5054.33	14720.6	14559.5	6680.85	3327.58	1474.39	2998.9	5901.72	4264.16	7037.44	908.686	4.53999e-05	509.281	7585.55	7638.83	14058.7	15490.8	588.749	6185.73	10829.2	7824.38
		PKCa/bII T638/T641	3367.75	4628.55	527.422	2109.06	3367.75	32532.7	15898.8	53637.3	19360.7	3501.69	6161.03	3096.41	4298.41	959.105	754.458	163.858	4.53999e-05	4.53999e-05	4.53999e-05	170.034	4.53999e-05	1302.45	4.53999e-05	4.53999e-05	4.53999e-05	4.53999e-05	4.53999e-05
		PKC delta T505	7079.79	10916.2	7030.41	6809	7079.79	19264.1	10551.3	36680.5	52052.1	7465.15	15787.9	5519.27	6911.9	15740.6	11014.9	23388.5	7158.1	21099.4	7847.89	14072.8	14764.8	20889.5	26635.5	16383	17570.9	23155.8	22247.8
		PKCpan betaII S660	2126.01	2199.53	1290.78	1679.08	2126.01	11003.8	3174.8	22925.4	13656.9	1793.64	3889.36	992.275	1590.81	1941.08	1631.08	5239.6	1156.32	6254.15	612.776	2773.87	3096.41	5260.6	7051.53	2641.23	3446.11	7259.02	5535.85
		PKC theta T538	6856.83	8143.7	6444.61	6081.46	6856.83	16187.6	9036.26	21226.4	12004.1	8821.97	12028.1	4217.51	8425.34	8030.48	8425.34	10046.7	7201.18	9759.53	1706.16	10006.6	13602.4	17872.2	17240.2	9000.18	6898.09	5464.35	10219
		PKCzeta/lambda T410/T403	5208.25	4865.86	6627.61	2939.52	5208.25	7966.49	9490.06	9986.6	8467.58	4096.96	6836.29	1923.69	5825.5	25336.5	15321.3	12823.1	4455.97	18288	1385.75	15740.6	14720.6	29436.8	18676.1	44801.6	35954.1	40945.6	56387.3
		p90RSK S380	3494.69	3453.01	2983.94	3206.71	3494.69	7273.55	3866.09	6761.5	9604.63	3551.06	2300.77	1659.05	2462.67	3916.68	3401.6	2010.22	2416.32	4.53999e-05	4.53999e-05	6063.24	7646.48	9828.09	9976.63	4.53999e-05	4.53999e-05	4.53999e-05	4.53999e-05
